# Supplementary material for: Substructural Connectivity Fingerprint and Extreme Entropy Machines—A New Method of Compound Representation and Analysis
Source: Molecules. 2018 May 23;23(6):1242. doi: 10.3390/molecules23061242 (PMC6100401; doi:10.3390/molecules23061242)
Supplement: Supplementary file 1 [file molecules-23-01242-s001.zip]

Archive with 2 entries (2 files):
- File_S1.xlsx
- File_S2.tar.bz2
