# Supplementary material for: Substructural Connectivity Fingerprint and Extreme Entropy Machines—A New Method of Compound Representation and Analysis
Source: Molecules. 2018 May 23;23(6):1242. doi: 10.3390/molecules23061242 (PMC6100401; doi:10.3390/molecules23061242)
Supplement: Supplementary file 1 [file molecules-23-01242-s001.zip › File_S1.xlsx]

## Sheet: KR
Results for SCFP and regular key-based fingerprint for the Klekota-Roth substructure key set
			Regular fingerprint						SCFP
			EEM	TanSVM	RBFSVM	NB	RF		EEM	TanSVM	RBFSVM	NB	RF
		5-HT1A	0.848	0.85	0.853	0.757	0.805		1	1	1	1	1
		5-HT1B	0.901	0.896	0.899	0.814	0.881		1	1	1	1	0.999
		5-HT2A	0.865	0.86	0.861	0.758	0.832		1	1	1	1	1
		5-HT2B	0.801	0.793	0.79	0.722	0.782		0.998	0.999	0.999	1	0.999
		5-HT6	0.9	0.888	0.892	0.847	0.849		0.897	0.893	0.89	0.713	0.823
		5-HT7	0.844	0.854	0.846	0.749	0.818		1	1	1	1	1
		Beta2	0.928	0.923	0.915	0.853	0.933		0.943	0.939	0.927	0.859	0.939
		H1	0.915	0.918	0.92	0.874	0.912		1	1	1	1	1
		M2	0.838	0.833	0.837	0.788	0.85		0.998	0.998	0.996	1	0.996
		mGluR3	0.944	0.932	0.927	0.919	0.916		0.989	0.989	0.989	1	0.989
		SERT	0.894	0.888	0.901	0.755	0.871		1	1	0.999	1	1
		ABL	0.895	0.862	0.893	0.893	0.864		0.999	0.867	0.867	1	0.867
		CDK2	0.834	0.831	0.829	0.798	0.714		0.836	0.799	0.824	0.586	0.718
		GLY	0.872	0.876	0.852	0.82	0.669		0.997	0.948	0.971	0.999	0.941
		LCK	0.83	0.8	0.802	0.792	0.66		0.8	0.728	0.791	0.616	0.634
		SRC	0.751	0.752	0.759	0.747	0.585		1	0.883	0.943	1	0.883
			EEM					TanSVM					RBFSVM					NB					RF
			Regular	SCFP				Regular	SCFP				Regular	SCFP				Regular	SCFP				Regular	SCFP
		5-HT1A	0.848	1			5-HT1A	0.85	1			5-HT1A	0.853	1			5-HT1A	0.757	1			5-HT1A	0.805	1
		5-HT1B	0.901	1			5-HT1B	0.896	1			5-HT1B	0.899	1			5-HT1B	0.814	1			5-HT1B	0.881	0.999
		5-HT2A	0.865	1			5-HT2A	0.86	1			5-HT2A	0.861	1			5-HT2A	0.758	1			5-HT2A	0.832	1
		5-HT2B	0.801	0.998			5-HT2B	0.793	0.999			5-HT2B	0.79	0.999			5-HT2B	0.722	1			5-HT2B	0.782	0.999
		5-HT6	0.9	0.897			5-HT6	0.888	0.893			5-HT6	0.892	0.89			5-HT6	0.847	0.713			5-HT6	0.849	0.823
		5-HT7	0.844	1			5-HT7	0.854	1			5-HT7	0.846	1			5-HT7	0.749	1			5-HT7	0.818	1
		Beta2	0.928	0.943			Beta2	0.923	0.939			Beta2	0.915	0.927			Beta2	0.853	0.859			Beta2	0.933	0.939
		H1	0.915	1			H1	0.918	1			H1	0.92	1			H1	0.874	1			H1	0.912	1
		M2	0.838	0.998			M2	0.833	0.998			M2	0.837	0.996			M2	0.788	1			M2	0.85	0.996
		mGluR3	0.944	0.989			mGluR3	0.932	0.989			mGluR3	0.927	0.989			mGluR3	0.919	1			mGluR3	0.916	0.989
		SERT	0.894	1			SERT	0.888	1			SERT	0.901	0.999			SERT	0.755	1			SERT	0.871	1
		ABL	0.895	0.999			ABL	0.862	0.867			ABL	0.893	0.867			ABL	0.893	1			ABL	0.864	0.867
		CDK2	0.834	0.836			CDK2	0.831	0.799			CDK2	0.829	0.824			CDK2	0.798	0.586			CDK2	0.714	0.718
		GLY	0.872	0.997			GLY	0.876	0.948			GLY	0.852	0.971			GLY	0.82	0.999			GLY	0.669	0.941
		LCK	0.83	0.8			LCK	0.8	0.728			LCK	0.802	0.791			LCK	0.792	0.616			LCK	0.66	0.634
		SRC	0.751	1			SRC	0.752	0.883			SRC	0.759	0.943			SRC	0.747	1			SRC	0.585	0.883
----------------------------
	EEM	2015-08-16
	NB	2015-01-16
	RBFSVM	2015-05-16
	RF	2015-03-16
	TanSVM	2015-03-16
----------------------------
1d	PAIRWISE	WINS
	EEM	RBFSVM			0.667
	EEM	RF			0.867
	EEM	NB			1
	EEM	TanSVM			0.667
	NB	RBFSVM			0
	NB	RF			0.4
	NB	TanSVM			0.067
	RBFSVM	RF			0.867
	RBFSVM	TanSVM			0.6
	RF	TanSVM			0.2
----------------------------
2d	PAIRWISE	WINS
	EEM	RBFSVM			0.889
	EEM	RF			0.889
	EEM	NB			0.375
	EEM	TanSVM			0.857
	NB	RBFSVM			0.7
	NB	RF			0.7
	NB	TanSVM			0.667
	RBFSVM	RF			0.714
	RBFSVM	TanSVM			0.571
	RF	TanSVM			0

## Sheet: MACCS
Results for SCFP and regular key-based fingerprint for the MACCS substructure key set
			Regular fingerprint						SCFP
			EEM	TanSVM	RBFSVM	NB	RF		EEM	TanSVM	RBFSVM	NB	RF
		5-HT1A	0.8	0.693	0.804	0.624	0.775		0.85	0.843	0.843	0.68	0.824
		5-HT1B	0.869	0.875	0.889	0.748	0.875		0.885	0.887	0.89	0.766	0.877
		5-HT2A	0.846	0.835	0.855	0.677	0.835		0.868	0.873	0.865	0.755	0.852
		5-HT2B	0.782	0.771	0.798	0.689	0.789		0.807	0.806	0.788	0.719	0.793
		5-HT6	0.882	0.882	0.895	0.799	0.846		0.907	0.897	0.908	0.827	0.878
		5-HT7	0.792	0.807	0.799	0.616	0.786		0.839	0.843	0.839	0.704	0.826
		Beta2	0.917	0.907	0.923	0.7	0.911		0.932	0.92	0.932	0.76	0.922
		H1	0.891	0.891	0.894	0.763	0.895		0.915	0.912	0.91	0.82	0.916
		M2	0.806	0.797	0.814	0.655	0.816		0.839	0.846	0.847	0.769	0.839
		mGluR3	0.872	0.865	0.879	0.852	0.866		0.866	0.854	0.866	0.897	0.838
		SERT	0.865	0.84	0.865	0.668	0.851		0.896	0.887	0.89	0.716	0.874
		ABL	0.874	0.851	0.888	0.883	0.797		0.895	0.865	0.918	0.858	0.831
		CDK2	0.816	0.808	0.818	0.738	0.727		0.818	0.827	0.831	0.782	0.726
		GLY	0.863	0.882	0.875	0.784	0.637		0.879	0.875	0.897	0.811	0.694
		LCK	0.826	0.826	0.822	0.789	0.713		0.828	0.813	0.827	0.798	0.699
		SRC	0.813	0.761	0.808	0.675	0.541		0.832	0.841	0.838	0.728	0.571
			EEM					TanSVM					RBFSVM					NB					RF
			Regular	SCFP				Regular	SCFP				Regular	SCFP				Regular	SCFP				Regular	SCFP
		5-HT1A	0.8	0.85			5-HT1A	0.693	0.843			5-HT1A	0.804	0.843			5-HT1A	0.624	0.68			5-HT1A	0.775	0.824
		5-HT1B	0.869	0.885			5-HT1B	0.875	0.887			5-HT1B	0.889	0.89			5-HT1B	0.748	0.766			5-HT1B	0.875	0.877
		5-HT2A	0.846	0.868			5-HT2A	0.835	0.873			5-HT2A	0.855	0.865			5-HT2A	0.677	0.755			5-HT2A	0.835	0.852
		5-HT2B	0.782	0.807			5-HT2B	0.771	0.806			5-HT2B	0.798	0.788			5-HT2B	0.689	0.719			5-HT2B	0.789	0.793
		5-HT6	0.882	0.907			5-HT6	0.882	0.897			5-HT6	0.895	0.908			5-HT6	0.799	0.827			5-HT6	0.846	0.878
		5-HT7	0.792	0.839			5-HT7	0.807	0.843			5-HT7	0.799	0.839			5-HT7	0.616	0.704			5-HT7	0.786	0.826
		Beta2	0.917	0.932			Beta2	0.907	0.92			Beta2	0.923	0.932			Beta2	0.7	0.76			Beta2	0.911	0.922
		H1	0.891	0.915			H1	0.891	0.912			H1	0.894	0.91			H1	0.763	0.82			H1	0.895	0.916
		M2	0.806	0.839			M2	0.797	0.846			M2	0.814	0.847			M2	0.655	0.769			M2	0.816	0.839
		mGluR3	0.872	0.866			mGluR3	0.865	0.854			mGluR3	0.879	0.866			mGluR3	0.852	0.897			mGluR3	0.866	0.838
		SERT	0.865	0.896			SERT	0.84	0.887			SERT	0.865	0.89			SERT	0.668	0.716			SERT	0.851	0.874
		ABL	0.874	0.895			ABL	0.851	0.865			ABL	0.888	0.918			ABL	0.883	0.858			ABL	0.797	0.831
		CDK2	0.816	0.818			CDK2	0.808	0.827			CDK2	0.818	0.831			CDK2	0.738	0.782			CDK2	0.727	0.726
		GLY	0.863	0.879			GLY	0.882	0.875			GLY	0.875	0.897			GLY	0.784	0.811			GLY	0.637	0.694
		LCK	0.826	0.828			LCK	0.826	0.813			LCK	0.822	0.827			LCK	0.789	0.798			LCK	0.713	0.699
		SRC	0.813	0.832			SRC	0.761	0.841			SRC	0.808	0.838			SRC	0.675	0.728			SRC	0.541	0.571

## Sheet: Substructure
Results for SCFP and regular key-based fingerprint for the Substructure key set
			Regular fingerprint						SCFP
			EEM	TanSVM	RBFSVM	NB	RF		EEM	TanSVM	RBFSVM	NB	RF
		5-HT1A	0.793	0.791	0.793	0.637	0.751		0.845	0.84	0.836	0.699	0.789
		5-HT1B	0.863	0.853	0.861	0.732	0.847		0.895	0.891	0.89	0.798	0.877
		5-HT2A	0.822	0.821	0.819	0.666	0.79		0.864	0.864	0.86	0.714	0.831
		5-HT2B	0.756	0.751	0.754	0.676	0.765		0.796	0.792	0.81	0.705	0.777
		5-HT6	0.867	0.868	0.866	0.72	0.834		0.902	0.896	0.893	0.767	0.848
		5-HT7	0.776	0.781	0.778	0.658	0.748		0.837	0.831	0.839	0.694	0.802
		Beta2	0.908	0.906	0.913	0.798	0.91		0.927	0.918	0.92	0.862	0.928
		H1	0.896	0.883	0.887	0.755	0.86		0.929	0.924	0.924	0.838	0.902
		M2	0.817	0.82	0.824	0.764	0.817		0.84	0.831	0.849	0.788	0.836
		mGluR3	0.914	0.921	0.921	0.857	0.827		0.934	0.927	0.932	0.883	0.872
		SERT	0.84	0.832	0.83	0.655	0.794		0.894	0.897	0.896	0.721	0.853
		ABL	0.868	0.869	0.884	0.856	0.763		0.926	0.863	0.894	0.813	0.831
		CDK2	0.819	0.812	0.819	0.716	0.711		0.85	0.827	0.843	0.769	0.735
		GLY	0.863	0.874	0.882	0.756	0.697		1	1	1	1	1
		LCK	0.854	0.832	0.841	0.831	0.634		0.837	0.833	0.849	0.715	0.698
		SRC	0.773	0.787	0.775	0.68	0.515		0.837	0.814	0.827	0.693	0.527
			EEM					TanSVM					RBFSVM					NB					RF
			Regular	SCFP				Regular	SCFP				Regular	SCFP				Regular	SCFP				Regular	SCFP
		5-HT1A	0.793	0.845			5-HT1A	0.791	0.84			5-HT1A	0.793	0.836			5-HT1A	0.637	0.699			5-HT1A	0.751	0.789
		5-HT1B	0.863	0.895			5-HT1B	0.853	0.891			5-HT1B	0.861	0.89			5-HT1B	0.732	0.798			5-HT1B	0.847	0.877
		5-HT2A	0.822	0.864			5-HT2A	0.821	0.864			5-HT2A	0.819	0.86			5-HT2A	0.666	0.714			5-HT2A	0.79	0.831
		5-HT2B	0.756	0.796			5-HT2B	0.751	0.792			5-HT2B	0.754	0.81			5-HT2B	0.676	0.705			5-HT2B	0.765	0.777
		5-HT6	0.867	0.902			5-HT6	0.868	0.896			5-HT6	0.866	0.893			5-HT6	0.72	0.767			5-HT6	0.834	0.848
		5-HT7	0.776	0.837			5-HT7	0.781	0.831			5-HT7	0.778	0.839			5-HT7	0.658	0.694			5-HT7	0.748	0.802
		Beta2	0.908	0.927			Beta2	0.906	0.918			Beta2	0.913	0.92			Beta2	0.798	0.862			Beta2	0.91	0.928
		H1	0.896	0.929			H1	0.883	0.924			H1	0.887	0.924			H1	0.755	0.838			H1	0.86	0.902
		M2	0.817	0.84			M2	0.82	0.831			M2	0.824	0.849			M2	0.764	0.788			M2	0.817	0.836
		mGluR3	0.914	0.934			mGluR3	0.921	0.927			mGluR3	0.921	0.932			mGluR3	0.857	0.883			mGluR3	0.827	0.872
		SERT	0.84	0.894			SERT	0.832	0.897			SERT	0.83	0.896			SERT	0.655	0.721			SERT	0.794	0.853
		ABL	0.868	0.926			ABL	0.869	0.863			ABL	0.884	0.894			ABL	0.856	0.813			ABL	0.763	0.831
		CDK2	0.819	0.85			CDK2	0.812	0.827			CDK2	0.819	0.843			CDK2	0.716	0.769			CDK2	0.711	0.735
		GLY	0.863	1			GLY	0.874	1			GLY	0.882	1			GLY	0.756	1			GLY	0.697	1
		LCK	0.854	0.837			LCK	0.832	0.833			LCK	0.841	0.849			LCK	0.831	0.715			LCK	0.634	0.698
		SRC	0.773	0.837			SRC	0.787	0.814			SRC	0.775	0.827			SRC	0.68	0.693			SRC	0.515	0.527

## Sheet: Extended
Results for Extended fingerprint
			EEM	TanSVM	RBFSVM	NB	RF
		5-HT1A	0.85	0.848	0.845	0.704	0.816
		5-HT1B	0.888	0.881	0.893	0.793	0.883
		5-HT2A	0.867	0.86	0.867	0.731	0.846
		5-HT2B	0.797	0.791	0.802	0.688	0.779
		5-HT6	0.889	0.887	0.89	0.845	0.877
		5-HT7	0.857	0.85	0.86	0.714	0.819
		Beta2	0.921	0.916	0.929	0.794	0.927
		H1	0.913	0.907	0.913	0.829	0.911
		M2	0.818	0.819	0.836	0.744	0.811
		mGluR3	0.945	0.933	0.939	0.896	0.945
		SERT	0.887	0.877	0.894	0.655	0.862
		ABL	0.904	0.83	0.863	0.928	0.766
		CDK2	0.855	0.842	0.859	0.798	0.744
		GLY	0.862	0.887	0.886	0.826	0.642
		LCK	0.841	0.823	0.809	0.805	0.703
		SRC	0.805	0.788	0.797	0.784	0.555
